# Supplementary material for: Epidemiological Study of RRT-Treated ESRD in Nanjing - A Ten-Year Experience in Nearly Three Million Insurance Covered Population
Source: PLoS One. 2016 Feb 18;11(2):e0149038. doi: 10.1371/journal.pone.0149038 (PMC4758634; doi:10.1371/journal.pone.0149038)
Supplement: S1 File — (XLS) [file pone.0149038.s003.xls]

## Sheet: Sheet1
Crude data without adjustment		Incident Count	Prevalent Count	Mortality Count	Incidence Rate (pmp)	Prevalence Rate (pmp)	Mortality Rate (per 1000 patient years)	1-year survival rate	3-year survival rate	5-year survival rate
2005	HD	341	913	109	261.929	701.292	119.387	0.865	0.7395	0.6141
	PD	31	49	14	23.8117	37.6378	285.714	0.6296	0.4444	0.3704
	T	43	301	5	33.0291	231.204	16.6113
	Total	415	1263	128	318.769	970.134	101.346	0.8635	0.748	0.6378
2006	HD	316	1096	133	218.354	757.33	121.35	0.8691	0.7091	0.5964
	PD	31	66	14	21.4208	45.6057	212.121	0.8462	0.6154	0.5
	T	35	331	5	24.1848	228.719	15.1057
	Total	382	1493	152	263.96	1031.66	101.808	0.881	0.7321	0.631
2007	HD	367	1311	152	227.798	813.743	115.942	0.9037	0.7795	0.6522
	PD	38	88	16	23.5868	54.622	181.818	0.9167	0.6389	0.4722
	T	24	355	0	14.8969	220.35	0
	Total	429	1754	168	266.282	1088.72	95.7811	0.911	0.7801	0.6571
2008	HD	383	1516	178	201.543	797.752	118.074	0.8304	0.6754	0.5585
	PD	43	119	12	22.6275	62.6204	100.84	0.9474	0.7368	0.5263
	T	22	371	6	11.5769	195.228	16.1725
	Total	448	2006	196	235.747	1055.6	98.2054	0.8507	0.699	0.5796
2009	HD	350	1682	184	170.671	820.195	109.394	0.8599	0.7101	0.5846
	PD	46	147	18	22.431	71.6818	122.449	0.8667	0.8	0.5963
	T	27	391	7	13.166	190.664	17.9028
	Total	423	2220	209	206.268	1082.54	94.1441	0.8707	0.7361	0.6101
2010	HD	372	1863	191	167.176	837.226	102.523	0.9112	0.7692
	PD	60	188	19	26.9638	84.4866	101.064	0.9107	0.7857
	T	20	406	5	8.98794	182.455	12.3153
	Total	452	2457	215	203.127	1104.17	87.5051	0.9155	0.7826
2011	HD	447	2078	232	183.107	851.222	111.646	0.8673	0.6963
	PD	50	214	24	20.4818	87.6619	112.15	0.9149	0.7021
	T	17	418	5	6.9638	171.227	11.9617
	Total	514	2710	261	210.552	1110.11	96.31	0.8769	0.7076
2012	HD	449	2292	235	174.232	889.399	102.531	0.9087
	PD	69	262	21	26.7751	101.668	80.1527	0.942
	T	20	430	8	7.7609	166.859	18.6047
	Total	538	2984	264	208.768	1157.93	88.4718	0.9168
2013	HD	514	2537	269	183.434	905.394	106.031	0.8751
	PD	82	313	31	29.2638	111.702	99.0415	0.8201
	T	29	450	9	10.3494	160.594	20
	Total	625	3300	309	223.047	1177.69	93.6364	0.8739
2014	HD	533	2753	317	182.468	942.464	115.147
	PD	80	366	27	27.3873	125.297	73.7705
	T	26	469	7	8.90086	160.558	14.9254
	Total	639	3588	351	218.756	1228.32	97.8261
