# Supplementary material for: Epidemiological Study of RRT-Treated ESRD in Nanjing - A Ten-Year Experience in Nearly Three Million Insurance Covered Population
Source: PLoS One. 2016 Feb 18;11(2):e0149038. doi: 10.1371/journal.pone.0149038 (PMC4758634; doi:10.1371/journal.pone.0149038)
Supplement: S2 File — (XLS) [file pone.0149038.s004.xls]

## Sheet: Incidence
Fig. 1: Incidence rate of RRT in UEBMI cohort					Fig. 2: Gender-specific incidence rate of RRT in UEBMI cohort						Fig. 3: Age-specific incidence rate of RRT in UEBMI cohort
	Fully-adjusted	95% CI					Adjusted for age	95% CI					Adjusted for gender	95% CI
2005	289.342	260.113	318.571		2005	Male	311.011	268.998	353.025		2005	18-44yr	149.718	118.915	180.521
2006	243.862	218.413	269.312			Female	267.229	226.675	307.783			45-54yr	294.603	234.604	354.602
2007	252.832	228.274	277.391		2006	Male	282.352	244.297	320.407			55-64yr	448.235	352.412	544.057
2008	234.953	213.153	256.753			Female	203.309	169.844	236.774			65-74yr	754.456	605.878	903.035
2009	208.67	188.895	228.445		2007	Male	303.498	266.069	340.927			75+yr	772.903	572.16	1030.86
2010	208.226	189.261	227.191			Female	199.831	168.422	231.239		2006	18-44yr	115.582	90.6528	140.512
2011	219.623	201.028	238.219		2008	Male	272.946	240.295	305.596			45-54yr	246.866	192.929	300.803
2012	216.709	198.732	234.686			Female	194.592	166.019	223.165			55-64yr	321.482	243.193	399.77
2013	225.747	208.152	243.343		2009	Male	236.295	207.1	265.489			65-74yr	644.834	510.106	779.563
2014	218.805	201.84	235.77			Female	179.975	153.479	206.47			75+yr	925.675	697.009	1154.34
					2010	Male	242.795	214.35	271.24		2007	18-44yr	121.791	98.0098	145.572
						Female	169.88	145.198	194.562			45-54yr	232.687	182.108	283.266
					2011	Male	253.121	225.347	280.895			55-64yr	340.09	262.92	417.261
						Female	184.594	160.072	209.116			65-74yr	769.411	624.298	914.525
					2012	Male	260.329	232.891	287.766			75+yr	866.396	654.276	1078.52
						Female	169.977	147.1	192.855		2008	18-44yr	97.7286	78.6668	116.79
					2013	Male	268.426	241.692	295.159			45-54yr	198.68	154.86	242.5
						Female	179.876	157.321	202.431			55-64yr	271.774	206.077	337.471
					2014	Male	259.379	233.651	285.107			65-74yr	808.407	661.293	955.521
						Female	175.07	153.269	196.871			75+yr	1037.49	818.477	1256.51
											2009	18-44yr	77.0435	60.845	93.242
												45-54yr	168.732	129.165	208.299
												55-64yr	371.194	298.564	443.824
												65-74yr	574.767	451.895	697.639
Footnots:												75+yr	901.482	706.761	1096.2
Fig. 1: Incidence rates per million populations (adjusted for age and gender) over a ten-year period. (adjusted for age and gender) over a ten-year period											2010	18-44yr	74.0945	59.0373	89.1516
												45-54yr	209.278	166.168	252.387
Fig. 2: Incidence rates per million populations by genders (adjusted for age) over a ten-year period.												55-64yr	290.585	228.41	352.759
												65-74yr	605.992	480.691	731.292
Fig. 3: Incidence rates per million populations by selected age categories (adjusted for gender) over a ten-year period.												75+yr	936.615	745.863	1127.37
											2011	18-44yr	74.4478	60.1523	88.7432
												45-54yr	215.233	173.037	257.429
												55-64yr	322.012	259.483	384.541
												65-74yr	645.455	518.284	772.625
												75+yr	1020.8	828.753	1212.85
											2012	18-44yr	63.4457	50.6245	76.2669
												45-54yr	203.043	162.15	243.936
												55-64yr	343.521	282.04	405.001
												65-74yr	570.016	454.106	685.927
												75+yr	1171.52	973.507	1369.53
											2013	18-44yr	81.1045	67.0588	95.1502
												45-54yr	158.874	124.339	193.409
												55-64yr	333.375	276.162	390.587
												65-74yr	720.396	598.738	842.054
												75+yr	1134.88	953.059	1316.7
											2014	18-44yr	80.318	66.5741	94.062
												45-54yr	207.133	168.674	245.593
												55-64yr	316.981	262.232	371.73
												65-74yr	547.238	445.242	649.234
												75+yr	1110.39	936.257	1284.53

## Sheet: Prevalence
Fig. 4: Prevalence rate of RRT in UEBMI cohort					Fig. 5: Gender-specific prevalence rate of RRT in UEBMI cohort						Fig. 6: Age-specific prevalence rate of RRT in UEBMI cohort
	Fully-adjusted rate	95% CI					Adjusted for age	95% CI					Adjusted for gender	95% CI
2005	891.684	840.373	942.995		2005	Male	1046.1	969.05	1123.16		2005	18-44yr	551.076	491.979	610.172
2006	961.897	911.352	1012.44			Female	727.22	660.321	794.12			45-54yr	1094.29	978.654	1209.93
2007	1033.48	983.825	1083.13		2006	Male	1145.7	1069.04	1222.35			55-64yr	1378.04	1210.03	1546.06
2008	1042	996.094	1087.91			Female	766.827	701.835	831.818			65-74yr	1872.53	1638.46	2106.61
2009	1078.96	1033.99	1123.92		2007	Male	1244.99	1169.18	1320.8			75+yr	1256.31	976.621	1536
2010	1122.09	1078.07	1166.12			Female	809.73	746.505	872.954		2006	18-44yr	549.041	494.707	603.375
2011	1146.08	1103.6	1188.56		2008	Male	1246.24	1176.47	1316			45-54yr	1227.28	1107.02	1347.55
2012	1192.33	1150.16	1234.49			Female	826.188	767.313	885.064			55-64yr	1468.81	1301.47	1636.15
2013	1187.85	1147.49	1228.22		2009	Male	1288.41	1220.24	1356.59			65-74yr	2132.46	1887.46	2377.47
2014	1228.6	1188.39	1268.8			Female	857.914	800.066	915.762			75+yr	1599.99	1299.37	1900.62
					2010	Male	1331.61	1265	1398.23		2007	18-44yr	545.367	495.044	595.69
						Female	899.027	842.247	955.807			45-54yr	1339.33	1217.99	1460.68
					2011	Male	1356.7	1292.4	1421			55-64yr	1597.57	1430.31	1764.82
						Female	922.665	867.841	977.488			65-74yr	2372.72	2117.89	2627.55
					2012	Male	1430.81	1366.49	1495.14			75+yr	1991.24	1669.67	2312.82
						Female	938.589	884.83	992.349		2008	18-44yr	472.969	431.035	514.903
					2013	Male	1431.08	1369.35	1492.81			45-54yr	1310.46	1197.92	1423
						Female	928.253	877.015	979.491			55-64yr	1681.89	1518.46	1845.32
					2014	Male	1487.99	1426.36	1549.61			65-74yr	2592.45	2329.01	2855.9
						Female	951.672	900.844	1002.5			75+yr	2562.1	2217.92	2906.27
											2009	18-44yr	470.209	430.191	510.227
												45-54yr	1281.64	1172.59	1390.68
												55-64yr	1911.73	1746.9	2076.56
												65-74yr	2584.36	2323.82	2844.91
Footnots:												75+yr	2822.69	2478.13	3167.25
Fig. 4: Prevalence rates per million populations (adjusted for age and gender) over a ten-year period. (adjusted for age and gender) over a ten-year period											2010	18-44yr	458.994	421.518	496.47
												45-54yr	1370.2	1259.9	1480.51
Fig. 5: Prevalence rates per million populations by genders (adjusted for age) over a ten-year period.												55-64yr	1971.61	1809.65	2133.56
												65-74yr	2756.83	2489.57	3024.08
Fig. 6: Prevalence rates per million populations by selected age categories (adjusted for gender) over a ten-year period.												75+yr	3069.37	2724.05	3414.68
											2011	18-44yr	461.018	425.445	496.592
												45-54yr	1373.95	1267.34	1480.56
												55-64yr	1962.04	1807.69	2116.39
												65-74yr	2939.71	2668.31	3211.1
												75+yr	3302.64	2957.2	3648.08
											2012	18-44yr	452.513	418.272	486.754
												45-54yr	1478.28	1367.93	1588.62
												55-64yr	2042.78	1892.85	2192.7
												65-74yr	2929.81	2667.02	3192.59
												75+yr	3736.79	3383.15	4090.43
											2013	18-44yr	465.705	432.048	499.362
												45-54yr	1419.63	1316.4	1522.86
												55-64yr	2047.33	1905.55	2189.12
												65-74yr	2915.66	2670.91	3160.41
												75+yr	3713.93	3385.02	4042.85
											2014	18-44yr	490.492	456.528	524.456
												45-54yr	1448.74	1347.02	1550.45
												55-64yr	2169.28	2026.05	2312.5
												65-74yr	2847.72	2615.05	3080.39
												75+yr	3904.78	3578.23	4231.32

## Sheet: Mortality
Fig. 7: Annual mortality rate of RRT in UEBMI cohort					Fig. 8: Gender-specific annual mortality rate of RRT in UEBMI cohort
	Fully-adjusted rate	95% CI					Adjusted for age	95% CI
2005	138.448	119.378	157.518		2005	Male	122.619	99.3457	145.893
2006	132.961	115.709	150.212			Female	159.862	127.642	192.082
2007	121.973	106.64	137.306		2006	Male	117.748	96.7834	138.713
2008	107.83	94.2466	121.413			Female	155.462	125.972	184.951
2009	104.127	91.413	116.841		2007	Male	107.202	88.7595	125.645
2010	95.0037	83.4046	106.603			Female	140.797	114.441	167.154
2011	102.501	91.0789	113.922		2008	Male	103.791	86.8013	120.78
2012	90.3875	80.0959	100.679			Female	115.055	92.4435	137.667
2013	94.2899	84.3192	104.261		2009	Male	93.214	77.8355	108.592
2014	97.8261	88.1053	107.547			Female	119.635	97.7404	141.531
					2010	Male	100.478	85.3343	115.622
						Female	86.4286	68.4746	104.383
					2011	Male	103.674	89.0357	118.312
						Female	101.755	83.4068	120.103
					2012	Male	86.4147	73.611	99.2185
						Female	97.44	80.1642	114.716
					2013	Male	92.7743	80.2154	105.333
						Female	93.8613	77.6939	110.029
					2014	Male	93.6862	81.6108	105.762
						Female	102.597	86.417	118.778
Footnots:
Fig. 7: Mortality rates per 1000 patient-years at risk (adjusted for age and gender) over a ten-year period. (adjusted for age and gender) over a ten-year period
Fig. 8: Mortality rates per 1000 patient-years at risk by genders(adjusted for age) over a ten-year period.

## Sheet: Survival
Fig. 9: Change in long term survival rates of ESRD by year of starting RRT in UEBMI cohort
	1 year survival rate	95% CI		3 year survival rate	95% CI		5 year survival rate	95% CI
2005	0.8635	0.8248	0.8942	0.748	0.7013	0.7886	0.6378	0.5873	0.6838
2006	0.881	0.8413	0.9112	0.7321	0.6814	0.7762	0.631	0.5769	0.68
2007	0.911	0.8777	0.9356	0.7801	0.7351	0.8184	0.6571	0.6071	0.7023
2008	0.8507	0.812	0.8821	0.699	0.6516	0.7413	0.5796	0.5297	0.6261
2009	0.8707	0.8326	0.9007	0.7361	0.6887	0.7775	0.6101	0.5588	0.6574
2010	0.9155	0.8842	0.9386	0.7826	0.7397	0.8193
2011	0.8769	0.8437	0.9034	0.7076	0.6641	0.7466
2012	0.9168	0.8891	0.9379
2013	0.8739	0.844	0.8985
Footnot:
Fig. 9:Unadjusted survival probability was calculated using the Kaplan-Meier methods and was expressed as percentage from 0 to 100 (adjusted for age and gender) over a ten-year period
