# Supplementary material for: Epidemiological Study of RRT-Treated ESRD in Nanjing - A Ten-Year Experience in Nearly Three Million Insurance Covered Population
Source: PLoS One. 2016 Feb 18;11(2):e0149038. doi: 10.1371/journal.pone.0149038 (PMC4758634; doi:10.1371/journal.pone.0149038)
Supplement: S3 File — (XLS) [file pone.0149038.s005.xls]

## Sheet: Incidence 
	Piecewise regression of incidence
		Slope (coefficient of regression)	P value	95% Conf. Interval for Slope
	Phase1 (2005-2009)	-17.2818	0.001	-24.6353	-9.92818
	Phase2 (2009-2014)	2.32235	0.092	-0.497278	5.14198
	Phase2 v.s. Phase1*	19.6041	0.001	10.7784	28.4298
	*Change of Slope= Slope Phase2 - Slope Phase 1

## Sheet: Incidence by gender 
	Piecewise regression of incidence for male							Piecewise regression of incidence for female
		Slope (coefficient of regression)	P value	95% Conf. Interval for Slope					Slope (coefficient of regression)	P value	95% Conf. Interval for Slope
	Phase1 (2005-2009)	-16.7359	0.001	-23.3261	-10.1457			Phase1 (2005-2009)	-18.0947	0.014	-31.3465	-4.84296
	Phase2 (2009-2014)	3.58117	0.149	-1.64238	8.80473			Phase2 (2009-2014)	0.892942	0.572	-2.67095	4.45684
	Phase2 v.s. Phase1*	20.3171	0.002	10.1714	30.4627			Phase2 v.s. Phase1*	18.9876	0.025	3.21746	34.7578
	*Change of Slope= Slope Phase2 - Slope Phase 1

## Sheet: Mortality
	Piecewise regression of mortality
		Slope (coefficient of regression)	P value	95% Conf. Interval for Slope
	Phase1 (2005-2010)	-8.7447	<0.001	-10.4171	-7.07226
	Phase2 (2010-2014)	0.16353	0.83	-1.56911	1.89617
	Phase2 v.s. Phase1*	8.90823	<0.001	5.86987	11.9466
	*Change of Slope= Slope Phase2 - Slope Phase 1

## Sheet: Mortality by gender
	Piecewise regression of mortality for male							Piecewise regression of mortality for female
		Slope (coefficient of regression)	P value	95% Conf. Interval for Slope					Slope (coefficient of regression)	P value	95% Conf. Interval for Slope
	Phase1 (2005-2010)	-4.93529	0.005	-7.84491	-2.02568			Phase1 (2005-2010)	-13.9282	<0.001	-17.8988	-9.95768
	Phase2 (2010-2014)	-0.893529	0.524	-4.0442	2.25714			Phase2 (2010-2014)	1.23118	0.575	-3.72175	6.18411
	Phase2 v.s. Phase1*	4.04176	0.141	-1.71501	9.79853			Phase2 v.s. Phase1*	15.1594	0.004	6.64829	23.6705
	*Change of Slope= Slope Phase2 - Slope Phase 1
